# Supplementary material for: Human iPSC-derived alveolar macrophages reveal macrophage subtype functions of itaconate in M. tuberculosis defense
Source: JCI Insight. 2026 Mar 9;11(5):e198342. doi: 10.1172/jci.insight.198342 (PMC13041677; doi:10.1172/jci.insight.198342)
Supplement: Supporting data values [file jciinsight-11-198342-s159.xlsx]

## Sheet: Figure 1a
	iPSC						Embryoid Bodies Day 13				Embryoid Bodies Day 19				Embryoid Bodies Day 25				Suspension Cells Day 25		ipMDM-L						ipAM-L
PPARG Relative Expression	7.585e-05	3.029e-05	6.719e-05	3.235e-05	3.356e-05	4.66e-05	0.00173089	0.0023305	0.00062364	0.00102208	0.00342278	0.00155384	0.00128629	0.00150272	0.0033594	0.00231348	0.00224872	0.00242299	0.00204242	0.00255711	0.00038532	0.00043194	8.029e-05	0.00075287	0.00026421	0.00066092	0.00278717	0.00169984	0.00146322	0.00580346
KLF4 Relative Expression	0.00142232	0.00448643	0.00479925	0.00078119			0.00145205	0.00024736			0.00055577	0.00053342			0.00089174	0.00062014			0.00054318	0.00072429	0.00038699	4.458e-05	0.0001062	0.00048553			0.0015544	0.00068929	0.00113784	0.00093531
CEBPB Relative Expression	0.00260308	0.00355013	0.00407562	0.00454898			0.00329818	0.00228684			0.0067274	0.00773054			0.00967049	0.00880093			0.0125937	0.0101993	0.0215225	0.00750587	0.0144926	0.0247473			0.0262901	0.0176993	0.0237858	0.0211955
ATF5 Relative Expression	0.00645379	0.00741012	0.00871292	0.00767925			0.0133033	0.00393239			0.0110887	0.0089311			0.0271915	0.0223883			0.0610524	0.0531618	0.118277	0.0518903	0.0648386	0.114464			0.120079	0.104437	0.121986	0.111315

## Sheet: Figure 1b
	PPARG		KLF4		CEBPB		ATF5
Patient ID	hAM	hMDM	hAM	hMDM	hAM	hMDM	hAM	hMDM
10	7.22263	6.01184	4.6998	0.907818	9.77565	9.13706	5.63318	5.77959
12	7.91329	6.00901	4.38447	1.6149	10.0851	8.5861	4.78603	5.10989
15	7.34767	3.93912	4.18294	2.30096	9.68684	7.7719	5.67284	4.43816
17	7.73602	5.18488	4.6346	1.45476	9.90137	8.25944	5.02113	5.50818
18	7.63716	5.52759	4.29773	0.762492	9.87759	8.16991	5.74731	5.25829
19	7.62788	4.50097	4.28601	1.67105	9.79212	8.19731	4.9819	5.21651

## Sheet: Figure 4a
ipMDM-L	Donor 1			Donor 2				Donor 3
Day 0	26600	9800	9800	18600	14000	8400	21400	22200	26400	13600	9200
Day 1	55200	59600	41600	36800	46800	48800	47200	33600	44400	51200	27200
Day 3	73000	4000	13500	29500	30000	37000	32500	6000	36500	22500	17500

## Sheet: Figure 4b
ipAM-L	Donor 1		Donor 2				Donor 3
Day 0	7000	3800	11400	20000	14200	15600	37200	26600	21400	22000
Day 1	24000	32400	26000	56400	47600	16400	52400	53600	74400	28000
Day 3	14000	2500	31000	37500	62500	27000	108000	93500	108500	77000

## Sheet: Figure 4c
	ipMDM-L											ipAM-L
Day 0	26600	9800	9800	18600	14000	8400	21400	22200	26400	13600	9200	7000	3800	11400	20000	14200	15600	37200	26600	21400	22000
Day 1	55200	59600	41600	36800	46800	48800	47200	33600	44400	51200	27200	24000	32400	26000	56400	47600	16400	52400	53600	74400	28000
Day 3	73000	4000	13500	29500	30000	37000	32500	6000	36500	22500	17500	14000	2500	31000	37500	62500	27000	108000	93500	108500	77000

## Sheet: Figure 5a
CXCL1	Donor 1							Donor 2								Donor 3
ipMDM-L	0.802672	0.972217	0.79662	0.926036	0.828125	0.866661	0.924612	0.91733	0.898728	0.904315	0.931496	0.813492	0.838529	0.811734	0.805495	0.81072	0.743875	0.719578	0.69357
ipAM-L	0.0916861	0.259392	0.271436					0.374004	0.30485	0.300799	0.293636	0.283881	0.283956	0.292386		0.298069	0.271436	0.339637	0.389641

## Sheet: Figure 5b
CCL4	Donor 1							Donor 2								Donor 3
ipMDM-L	0.691561	0.827796	0.708751	0.76628	0.682045	0.712402	0.744688	0.734934	0.689586	0.729964	0.755523	0.688236	0.699896	0.682163	0.698888	0.676818	0.651962	0.610021	0.61346
ipAM-L	0.482916	0.155177	0.422308	0.428924				0.512091	0.450924	0.444607	0.441182	0.463671	0.458706	0.454882		0.457666	0.456614	0.485498	0.551622

## Sheet: Figure 5c
TNFα	Donor 1							Donor 2								Donor 3
ipMDM-L	1.49525	1.56147	1.30227	1.77217	1.64296	1.99475	1.97237	1.5129	1.73976	1.60123	1.67634	1.56735	1.80584	1.4796	1.35181	1.15399	1.07585	0.942481	0.888124
ipAM-L	1.22691	1.18032	1.11049					1.18119	1.12698	1.25145	1.27306	1.43483	1.24023	1.35678		0.98531	0.909224	1.1858	1.26436

## Sheet: Figure 5d
IL1RA	Donor 1							Donor 2								Donor 3
ipMDM-L	1.20912	1.66369	1.33737	1.93424	1.778	1.98708	2.12538	1.38656	1.64629	1.66773	1.80065	1.42795	1.70065	1.41663	1.40278	1.2705	1.24888	1.03849	0.991493
ipAM-L	0.149293	0.750827	0.880892					0.743397	0.488916	0.657115	0.577829	0.770374	0.62487	0.657245		0.978612	0.925055	1.15126	1.15285

## Sheet: Figure 5e
IL1α	Donor 1							Donor 2								Donor 3
ipMDM-L	1.5827	1.84654	1.40396	2.05003	1.46862	1.96258	1.96587	1.86138	2.23134	1.99798	2.01829	1.35997	1.51421	1.24448	1.20222	1.24448	1.19584	1.01489	0.99492
ipAM-L	1.39857	0.575608	1.77299	1.7154				1.88752	1.61008	1.66	1.78403	2.00134	1.64898	1.79708		1.1916	1.18236	1.52845	1.59469

[truncated: 19 more sheets: Figure 5f, Figure 6b, Figure 6d, Figure 6e, Figure 6h, Figure 7a, Figure 7b, Figure 7c, Figure 7d, Figure 7e, Figure 8b, Figure S6a, Figure S6b, Figure S7a, Figure S7b, Figure S7c, Figure S7d, Figure S7e, Figure S7f]
